# Supplementary material for: New Insights into the Intrinsic and Extrinsic Factors That Shape the Human Skin Microbiome
Source: mBio. 2019 Jul 2;10(4):e00839-19. doi: 10.1128/mBio.00839-19 (PMC6606800; doi:10.1128/mBio.00839-19)
Supplement: TABLE S1 [file mBio.00839-19-st001.xlsx]

## Sheet: Table S1A
Table S1A. Demographic characteristics of ArtPrize participants
Age Range	Total (n=495)	Males (n=204)	Females (n=291)	Caucasian (n=329)	African American (n=121)	Other (n=45)
10-19	76	30	46	49	18	9
20-29	113	56	57	87	18	8
30-39	56	23	33	30	19	7
40-49	78	25	53	37	29	12
50-59	89	33	56	66	21	2
60-69	65	26	39	44	15	6
70-79	18	11	7	16	1	1

## Sheet: Table S1B
Table S1B. Subject variables used for microbiome modeling
Code	Name	Questionnaire Item	Category	Variable definition or measurement method
Age	Age	Chronological Age	Demographic	Age in Years
Gender	Gender	Gender	Demographic	Male or Female
Ethnicity_F	Ethnicity	Ethnicity	Demographic	White or Hispanic or African American or Chinese or Japanese or Korean or Asian Indian or Other
Exercise	Exercise	Exercise Frequency	Health	Not at all/Less than once per week/Once a week/2-4 times per week/5-7 times per week/More than 7 times per week
HeavyDrinker	HeavyAlcoholUse	Alcohol binge drinking	Health	Everyday/5-6 days a week/3-4 days a week/2 days a week/1 day a week/ 2-3 days a month/1 day a month/3-11 days in the past year/1-2 days in the past year/Never
Vitamins_Vitamin_D_Usage/Vitamins_Multivitamin_Usage	VitaminUse	Vitamin usage history	Health	More than once a day/About once per day/2-6 times per week/About once per wee/About once per month/Never
Smoker	Smoking	Smoking History	Health	Pack Years
Caffeine	CaffeineUse	Caffeinated beverage	Health	Cups or glasses of coffee, tea or other caffeinated beverage each day
Stressful_Stress_Hedonic	StressLevel	Stress	Health	Level of stress in past 12 months on a 1-9 scale
FaceWash	HoursLastFacewash	Most Recent Face Wash	Lifestyle	Time in hours since last face wash
FaceDaily	Facewash/Day	Face Wash per Day	Lifestyle	Number of face washes per day
Cleanser	CleanserType	Type of Facial Cleanser	Lifestyle	Water Only/Soap and Water/Facial Cleanser and Water
SkinProtect	SunProtection	Sun Protection Habits	Lifestyle	Never Use/Rarely Use/Sometimes Use/Frequently Use/Always Use
WorkedOutside	OutsideWork	Years Working Outside	Lifestyle	Years
Pets_Cat_s_CATA/Pets_Dog_s_CATA	Living with Pets	Pets living in home	Lifestyle	Dogs or cats living inside, outside or both inside and outside the home
PetCat/PetDog	PetDog	Pets	Lifestyle	Yes or No
Sleep	PetCat	Pets	Lifestyle	Yes or No
BirthType	SleepHours	Sleep	Lifestyle	Hours of sleep each day
OralAntibiotic	BirthMode	Birthing mode	Lifestyle	Caesarean/Natural/Do not know
TopicalAntibiotic	OralAntibioticUse	Oral antibiotic history	Medication	Never/Over 1 year ago/Between 6 months and a year ago/Between 3 and 6 months ago/Two months ago/During last 4 weeks/Currently taking
HairColor	TopicalAnitbioticUse	Topical antibiotic history	Medication	Never/Over 1 year ago/Between 6 months and a year ago/Between 3 and 6 months ago/Two months ago/During last 4 weeks/Currently taking
HairGray	HairColor	Hair Color	Physiology	Age of Onset
HairLoss	AgeHairGray	Onset of Hair Greying	Physiology	Age of Onset
HairLoss	AgeHairLoss	Onset of Hair Thinning	Physiology	Age of Onset
BMIScore	BMI	Body Mass Index	Anthropometrics	Height and Weight via scales
HRAverageRate	AverageHeartRate	Average Heart Rate	Health	Heart Rate Monitor
HRSDRR	HeartRateVariance	Heart Rate Variance	Health	Heart Rate Variance
Face_pH_A/Forearm_pH_A	pH	Skin Surface pH	Physiology	Cheek/forearm pH via pH meter
STArea_Min	SebumSecretionRate	Sebum Secretion Rate	Physiology	Image analysis of Sebutapes
VAWAF	CrowsFeetWrinkles	Wrinkles	Skin Aging	Image analysis of facial images
VASAF	CheekPigmentedSpots	Spots	Skin Aging	Image analysis of facial images
VAPAF	CheekNose Porphyrins	Porphyrins on Cheek and Nose	Physiology	Image analysis of facial images
VAFPAF	Forehead Porphyrins	Forhead porhyrins	Physiology	Image analysis of facial images
VARSAF	CheekNoseRedSpot	Red Spots on Cheek and Nose	Physiology	Image analysis of facial images
Inches	Height	Height in inches	Anthropometrics	Scale
Weight	Weight	Weights in pounds	Anthropometrics	Scale

## Sheet: Table S1C
Table S1C. Genera across all sites significantly associated with subject variables , based on HAllA analysis
Genus	Number of associations
Prevotella	40
Corynebacterium	28
Anaerococcus	24
Peptoniphilus	18
Porphyromonas	15
Dialister	13
Treponema	11
Atopobium	9
Facklamia	9
Gardnerella	9
Brevibacterium	7
Leptotrichia	7
Sphingomonas	7
Staphylococcaceae	7
Xanthomonas	7
Granulicatella	6
Neisseriaceae	6
Peptostreptococcus	6
Sneathia	6
Acinetobacter	5
Campylobacter	5
Chryseobacterium	5
Fusobacterium	5
Megasphaera	5
TG5	5
1855D	4
Bacteroides	4
Capnocytophaga	4
Filifactor	4
Micrococcaceae	4
Moryella	4
Parvimonas	4
Streptococcus	4
1-68	3
Aerococcus	3
Blautia	3
Dietzia	3
Exiguobacterium	3
Finegoldia	3
Gallicola	3
Lachnoanaerobaculum	3
Lautropia	3
Actinomyces	2
Bibersteinia	2
Lactobacillus	2
Mogibacteriaceae	2
Moraxella	2
Paracoccus	2
Propionibacterium	2
Rhodococcus	2
Rubellimicrobium	2
Tannerella	2
Veillonella	2
Veillonellaceae	2
Wautersiella	2
Alloiococcus	1
Clostridium	1
Dermabacter	1
Kaistobacter	1
Magnetospirillum	1
Massilia	1
Mycobacterium	1
Mycoplasma	1
Novosphingobium	1
Rhodobacter	1
Staphylococcus	1
Stenotrophomonas	1

## Sheet: Table S1D
Table S1D. OTUs on forehead significantly associated with with subject variables , based on HAllA analysis
OTU	variable	p.value	q.value	category	logq
Otu43_Corynebacterium	Age	0	0	Demographics	30.6697
Otu72_ureolyticus	BMIScore	1.61e-05	0.00693564	Anthropometrics	4.97108
Otu235_Gallicola	BMIScore	1.7e-06	0.000720369	Anthropometrics	7.23575
Otu38_Anaerococcus	Cleanser	0	0	Lifestyle	30.6697
Otu7_Anaerococcus	Ethnicity_F	3.36e-05	0.012287	Demographics	4.39922
Otu15_Peptoniphilus	Ethnicity_F	3.36e-05	0.012287	Demographics	4.39922
Otu17_lwoffii	Ethnicity_F	3.36e-05	0.012287	Demographics	4.39922
Otu24_Anaerococcus	Ethnicity_F	3.36e-05	0.012287	Demographics	4.39922
Otu28_Finegoldia	Ethnicity_F	3.36e-05	0.012287	Demographics	4.39922
Otu34_Dietzia	Ethnicity_F	2.66e-05	0.00922988	Demographics	4.68531
Otu35_campestris	Ethnicity_F	1.79e-05	0.00707854	Demographics	4.95069
Otu37_Gardnerella	Ethnicity_F	4.04e-05	0.0130985	Demographics	4.33526
Otu38_Anaerococcus	Ethnicity_F	3.36e-05	0.012287	Demographics	4.39922
Otu42_Anaerococcus	Ethnicity_F	3.36e-05	0.012287	Demographics	4.39922
Otu55_Porphyromonas	Ethnicity_F	6.23e-07	0.000302821	Demographics	8.10237
Otu63_Anaerococcus	Ethnicity_F	3.36e-05	0.012287	Demographics	4.39922
Otu64_Lautropia	Ethnicity_F	6.5e-06	0.00309052	Demographics	5.77942
Otu71_Prevotella	Ethnicity_F	3.36e-05	0.012287	Demographics	4.39922
Otu78_Dialister	Ethnicity_F	3.36e-05	0.012287	Demographics	4.39922
Otu83_Porphyromonas	Ethnicity_F	3.36e-05	0.012287	Demographics	4.39922
Otu89_Corynebacterium	Ethnicity_F	4.78e-06	0.00193371	Demographics	6.24831
Otu92_Prevotella	Ethnicity_F	3.36e-05	0.012287	Demographics	4.39922
Otu96_WAL_1855D	Ethnicity_F	3.36e-05	0.012287	Demographics	4.39922
Otu11_Peptoniphilus	Ethnicity_F	3.36e-05	0.012287	Demographics	4.39922
Otu111_Facklamia	Ethnicity_F	3.36e-05	0.012287	Demographics	4.39922
Otu118_intermedia	Ethnicity_F	4.13e-05	0.0130985	Demographics	4.33526
Otu122_Sneathia	Ethnicity_F	4.04e-05	0.0130985	Demographics	4.33526
Otu129_vaginae	Ethnicity_F	4.04e-05	0.0130985	Demographics	4.33526
Otu136_Staphylococcaceae	Ethnicity_F	5.04e-16	4.79e-13	Demographics	28.2718
Otu171_1-68	Ethnicity_F	3.36e-05	0.012287	Demographics	4.39922
Otu179_Prevotella	Ethnicity_F	3.33e-12	2.64e-09	Demographics	19.7525
Otu198_Treponema	Ethnicity_F	0	0	Demographics	30.6697
Otu26_Peptoniphilus	Ethnicity_F	3.36e-05	0.012287	Demographics	4.39922
Otu212_Peptostreptococcus	Ethnicity_F	1.18e-07	6.99e-05	Demographics	9.56844
Otu216_paucivorans	Ethnicity_F	5.04e-16	4.79e-13	Demographics	28.2718
Otu247_Peptoniphilus	Ethnicity_F	3.36e-05	0.012287	Demographics	4.39922
Otu255_Porphyromonas	Ethnicity_F	3.36e-05	0.012287	Demographics	4.39922
Otu288_Dialister	Ethnicity_F	3.36e-05	0.012287	Demographics	4.39922
Otu33_Peptoniphilus	Ethnicity_F	3.36e-05	0.012287	Demographics	4.39922
Otu96_WAL_1855D	Face_pH_A	4.46e-05	0.0135343	Physiology	4.30252
Otu592_Rubellimicrobium	FaceDaily	1.49e-06	0.000788269	Lifestyle	7.14567
Otu137_anginosus	FaceWash	0	0	Lifestyle	30.6697
Otu4_Corynebacterium	Gender	4.11e-07	0.000210414	Demographics	8.46643
Otu43_Corynebacterium	Gender	0	0	Demographics	30.6697
Otu68_Propionibacterium	Gender	0	0	Demographics	30.6697
Otu71_Prevotella	Gender	8.54e-06	0.00349292	Demographics	5.65702
Otu185_Corynebacterium	Gender	0	0	Demographics	30.6697
Otu7_Anaerococcus	HairColor	3.36e-05	0.012287	Physiology	4.39922
Otu15_Peptoniphilus	HairColor	3.36e-05	0.012287	Physiology	4.39922
Otu17_lwoffii	HairColor	3.36e-05	0.012287	Physiology	4.39922
Otu24_Anaerococcus	HairColor	3.36e-05	0.012287	Physiology	4.39922
Otu28_Finegoldia	HairColor	3.36e-05	0.012287	Physiology	4.39922
Otu35_campestris	HairColor	1.79e-05	0.00707854	Physiology	4.95069
Otu37_Gardnerella	HairColor	4.04e-05	0.0130985	Physiology	4.33526
Otu38_Anaerococcus	HairColor	3.36e-05	0.012287	Physiology	4.39922
Otu42_Anaerococcus	HairColor	3.36e-05	0.012287	Physiology	4.39922
Otu63_Anaerococcus	HairColor	3.36e-05	0.012287	Physiology	4.39922
Otu64_Lautropia	HairColor	6.5e-06	0.00309052	Physiology	5.77942
Otu71_Prevotella	HairColor	3.36e-05	0.012287	Physiology	4.39922
Otu78_Dialister	HairColor	3.36e-05	0.012287	Physiology	4.39922
Otu83_Porphyromonas	HairColor	3.36e-05	0.012287	Physiology	4.39922
Otu92_Prevotella	HairColor	3.36e-05	0.012287	Physiology	4.39922
Otu96_WAL_1855D	HairColor	3.36e-05	0.012287	Physiology	4.39922
Otu11_Peptoniphilus	HairColor	3.36e-05	0.012287	Physiology	4.39922
Otu111_Facklamia	HairColor	3.36e-05	0.012287	Physiology	4.39922
Otu118_intermedia	HairColor	4.13e-05	0.0130985	Physiology	4.33526
Otu122_Sneathia	HairColor	4.04e-05	0.0130985	Physiology	4.33526
Otu129_vaginae	HairColor	4.04e-05	0.0130985	Physiology	4.33526
Otu136_Staphylococcaceae	HairColor	5.04e-16	4.79e-13	Physiology	28.2718
Otu171_1-68	HairColor	3.36e-05	0.012287	Physiology	4.39922
Otu179_Prevotella	HairColor	3.33e-12	2.64e-09	Physiology	19.7525
Otu199_Sphingomonas	HairColor	8.54e-07	0.000395397	Physiology	7.83562
Otu26_Peptoniphilus	HairColor	3.36e-05	0.012287	Physiology	4.39922
Otu212_Peptostreptococcus	HairColor	1.18e-07	6.99e-05	Physiology	9.56844
Otu216_paucivorans	HairColor	5.04e-16	4.79e-13	Physiology	28.2718
Otu247_Peptoniphilus	HairColor	3.36e-05	0.012287	Physiology	4.39922
Otu255_Porphyromonas	HairColor	3.36e-05	0.012287	Physiology	4.39922
Otu288_Dialister	HairColor	3.36e-05	0.012287	Physiology	4.39922
Otu33_Peptoniphilus	HairColor	3.36e-05	0.012287	Physiology	4.39922
Otu234_Fusobacterium	HairGray	2.95e-08	2e-05	Aging	10.8198
Otu271_otitis	HairLoss	0	0	Aging	30.6697
Otu34_Dietzia	OralAntibiotic	1.86e-07	0.000100268	Medication	9.20766
Otu349_Massilia	Pets_Cat_s_CATA	0	0	Lifestyle	30.6697
Otu239_Novosphingobium	Pets_Dog_s_CATA	0	0	Lifestyle	30.6697
Otu7_Anaerococcus	SkinProtect	3.36e-05	0.012287	Lifestyle	4.39922
Otu15_Peptoniphilus	SkinProtect	3.36e-05	0.012287	Lifestyle	4.39922
Otu17_lwoffii	SkinProtect	3.36e-05	0.012287	Lifestyle	4.39922
Otu24_Anaerococcus	SkinProtect	3.36e-05	0.012287	Lifestyle	4.39922
Otu28_Finegoldia	SkinProtect	3.36e-05	0.012287	Lifestyle	4.39922
Otu35_campestris	SkinProtect	1.79e-05	0.00707854	Lifestyle	4.95069
Otu37_Gardnerella	SkinProtect	4.04e-05	0.0130985	Lifestyle	4.33526
Otu38_Anaerococcus	SkinProtect	3.36e-05	0.012287	Lifestyle	4.39922
Otu42_Anaerococcus	SkinProtect	3.36e-05	0.012287	Lifestyle	4.39922
Otu63_Anaerococcus	SkinProtect	3.36e-05	0.012287	Lifestyle	4.39922
Otu64_Lautropia	SkinProtect	6.5e-06	0.00309052	Lifestyle	5.77942
Otu71_Prevotella	SkinProtect	3.36e-05	0.012287	Lifestyle	4.39922
Otu78_Dialister	SkinProtect	3.36e-05	0.012287	Lifestyle	4.39922
Otu83_Porphyromonas	SkinProtect	3.36e-05	0.012287	Lifestyle	4.39922
Otu92_Prevotella	SkinProtect	3.36e-05	0.012287	Lifestyle	4.39922
Otu96_WAL_1855D	SkinProtect	3.36e-05	0.012287	Lifestyle	4.39922
Otu11_Peptoniphilus	SkinProtect	3.36e-05	0.012287	Lifestyle	4.39922
Otu111_Facklamia	SkinProtect	3.36e-05	0.012287	Lifestyle	4.39922
Otu118_intermedia	SkinProtect	4.13e-05	0.0130985	Lifestyle	4.33526
Otu122_Sneathia	SkinProtect	4.04e-05	0.0130985	Lifestyle	4.33526
Otu129_vaginae	SkinProtect	4.04e-05	0.0130985	Lifestyle	4.33526
Otu136_Staphylococcaceae	SkinProtect	5.04e-16	4.79e-13	Lifestyle	28.2718
Otu143_Parvimonas	SkinProtect	0	0	Lifestyle	30.6697
Otu171_1-68	SkinProtect	3.36e-05	0.012287	Lifestyle	4.39922
Otu179_Prevotella	SkinProtect	3.33e-12	2.64e-09	Lifestyle	19.7525
Otu26_Peptoniphilus	SkinProtect	3.36e-05	0.012287	Lifestyle	4.39922
Otu212_Peptostreptococcus	SkinProtect	1.18e-07	6.99e-05	Lifestyle	9.56844
Otu216_paucivorans	SkinProtect	5.04e-16	4.79e-13	Lifestyle	28.2718
Otu247_Peptoniphilus	SkinProtect	3.36e-05	0.012287	Lifestyle	4.39922
Otu255_Porphyromonas	SkinProtect	3.36e-05	0.012287	Lifestyle	4.39922
Otu288_Dialister	SkinProtect	3.36e-05	0.012287	Lifestyle	4.39922
Otu33_Peptoniphilus	SkinProtect	3.36e-05	0.012287	Lifestyle	4.39922
Otu23_rhizosphaerae	VAFPAF	2.04e-05	0.00747873	Physiology	4.89569
Otu59_wittichii	VAFPAF	0	0	Physiology	30.6697
Otu68_Propionibacterium	VAPAF	0	0	Physiology	30.6697
Otu59_wittichii	VAPAF	0	0	Physiology	30.6697
Otu43_Corynebacterium	VASAF	0	0	Aging	30.6697
Otu43_Corynebacterium	VAWAF	0	0	Aging	30.6697
Otu72_ureolyticus	Weight	1.61e-05	0.00693564	Anthropometrics	4.97108

## Sheet: Table S1E
Table S1E. OTUs in mouth significantly associated with subject variables, based on HAllA analysis
OTU	variable	p.value	q.value	category	logq
Otu99_Prevotella	Age	1.61e-05	0.00388108	Demographics	5.55129
Otu13_Prevotella	Age	0	0	Demographics	13.4934
Otu341_Dialister	Age	4.66e-05	0.0160024	Demographics	4.13493
Otu7_Leptotrichia	Cleanser	7.64e-05	0.019334	Lifestyle	3.94582
Otu177_Treponema	Cleanser	0	0	Lifestyle	13.4934
Otu272_TG5	Cleanser	8.44e-05	0.0146761	Lifestyle	4.22144
Otu282_Filifactor	Cleanser	0	0	Lifestyle	13.4934
Otu2_infantis	Ethnicity_F	3.14e-05	0.0125638	Demographics	4.37683
Otu1_dispar	Ethnicity_F	3.14e-05	0.0125638	Demographics	4.37683
Otu2_Fusobacterium	Ethnicity_F	3.14e-05	0.0125638	Demographics	4.37683
Otu21_melaninogenica	Ethnicity_F	3.14e-05	0.0125638	Demographics	4.37683
Otu39_Granulicatella	Ethnicity_F	3.14e-05	0.0125638	Demographics	4.37683
Otu55_Porphyromonas	Ethnicity_F	3.14e-05	0.0125638	Demographics	4.37683
Otu57_Leptotrichia	Ethnicity_F	3.14e-05	0.0125638	Demographics	4.37683
Otu7_Leptotrichia	Ethnicity_F	3.14e-05	0.0125638	Demographics	4.37683
Otu75_ochracea	Ethnicity_F	3.14e-05	0.0125638	Demographics	4.37683
Otu16_Leptotrichia	Ethnicity_F	3.14e-05	0.0125638	Demographics	4.37683
Otu114_Capnocytophaga	Ethnicity_F	3.14e-05	0.0125638	Demographics	4.37683
Otu118_intermedia	Ethnicity_F	0	0	Demographics	13.4934
Otu121_Campylobacter	Ethnicity_F	3.14e-05	0.0125638	Demographics	4.37683
Otu148_orale	Ethnicity_F	3.14e-05	0.0125638	Demographics	4.37683
Otu151_Prevotella	Ethnicity_F	3.14e-05	0.0125638	Demographics	4.37683
Otu176_Atopobium	Ethnicity_F	3.14e-05	0.0125638	Demographics	4.37683
Otu177_Treponema	Ethnicity_F	0	0	Demographics	13.4934
Otu184_Megasphaera	Ethnicity_F	3.14e-05	0.0125638	Demographics	4.37683
Otu21_Tannerella	Ethnicity_F	3.14e-05	0.0125638	Demographics	4.37683
Otu219_Moryella	Ethnicity_F	3.14e-05	0.0125638	Demographics	4.37683
Otu282_Filifactor	Ethnicity_F	3.2e-06	0.00108372	Demographics	6.82608
Otu53_Granulicatella	Exercise	0	0	Health	13.4934
Otu39_Granulicatella	HairColor	3.14e-05	0.0125638	Physiology	4.37683
Otu177_Treponema	HairColor	1.42e-05	0.00361006	Physiology	5.62365
Otu184_Megasphaera	HairColor	3.14e-05	0.0125638	Physiology	4.37683
Otu21_Tannerella	HairColor	3.14e-05	0.0125638	Physiology	4.37683
Otu219_Moryella	HairColor	3.14e-05	0.0125638	Physiology	4.37683
Otu341_Dialister	HairColor	4.41e-05	0.0129207	Physiology	4.34882
Otu144_Porphyromonas	HairGray	1.31e-06	0.000686101	Aging	7.28248
Otu99_Prevotella	HRSDRR	5.37e-06	0.00151551	Health	6.49109
Otu118_intermedia	SkinProtect	1.14e-08	1.38e-05	Lifestyle	11.0955
Otu142_endodontalis	SkinProtect	8.67e-05	0.0204315	Lifestyle	3.89061
Otu177_Treponema	SkinProtect	5.53e-07	0.000234159	Lifestyle	8.35363
Otu214_TG5	SkinProtect	0	0	Lifestyle	13.4934
Otu245_amylovorum	SkinProtect	0	0	Lifestyle	13.4934
Otu272_TG5	SkinProtect	0	0	Lifestyle	13.4934
Otu282_Filifactor	SkinProtect	0	0	Lifestyle	13.4934
Otu21_melaninogenica	Smoker	2.15e-05	0.00474242	Health	5.35092
Otu18_tannerae	Smoker	2.78e-06	0.0022267	Health	6.10661
Otu118_intermedia	Smoker	1.92e-05	0.00924161	Health	4.68389
Otu13_Prevotella	Smoker	2.78e-06	0.0022267	Health	6.10661
Otu131_Prevotella	Smoker	6.1e-06	0.00221084	Health	6.11376
Otu142_endodontalis	Smoker	2.78e-06	0.0022267	Health	6.10661
Otu143_Parvimonas	Smoker	2.78e-06	0.0022267	Health	6.10661
Otu176_Atopobium	Smoker	0	0	Health	13.4934
Otu177_Treponema	Smoker	2.78e-06	0.0022267	Health	6.10661
Otu198_Treponema	Smoker	2.78e-06	0.0022267	Health	6.10661
Otu214_TG5	Smoker	2.78e-06	0.0022267	Health	6.10661
Otu245_amylovorum	Smoker	2.78e-06	0.0022267	Health	6.10661
Otu258_Prevotella	Smoker	0	0	Health	13.4934
Otu272_TG5	Smoker	2.78e-06	0.0022267	Health	6.10661
Otu274_Mogibacteriaceae	Smoker	2.78e-06	0.0022267	Health	6.10661
Otu279_Mycoplasma	Smoker	2.78e-06	0.0022267	Health	6.10661
Otu282_Filifactor	Smoker	2.78e-06	0.0022267	Health	6.10661
Otu299_Treponema	Smoker	2.78e-06	0.0022267	Health	6.10661
Otu473_Treponema	Smoker	2.78e-06	0.0022267	Health	6.10661
Otu53_Granulicatella	Stressful_Stress_Hedonic	4.51e-06	0.00177194	Health	6.3349
Otu341_Dialister	VASAF	4.66e-05	0.0160024	Aging	4.13493
Otu341_Dialister	VAWAF	4.66e-05	0.0160024	Aging	4.13493
Otu212_Peptostreptococcus	Vitamins_Multivitamin_Usage	4.49e-06	0.00269855	Lifestyle	5.91453
Otu212_Peptostreptococcus	Vitamins_Vitamin_D_Usage	4.49e-06	0.00269855	Lifestyle	5.91453

## Sheet: Table S1F
Table S1F. OTUs on nose significantly associated with subject variables, based on HAllA analysis
OTU	variable	p.value	q.value	category	logq
Otu38_Anaerococcus	Cleanser	0	0	Lifestyle	13.0783
Otu6_Neisseriaceae	Ethnicity_F	6.19e-06	0.00242621	Demographics	6.02056
Otu37_Gardnerella	Ethnicity_F	1.32e-05	0.00727731	Demographics	4.92271
Otu72_ureolyticus	FaceDaily	0	0	Lifestyle	13.0783
Otu2_infantis	Gender	0	0	Demographics	13.0783
Otu3_Corynebacterium	Gender	0	0	Demographics	13.0783
Otu6_Neisseriaceae	HairColor	6.19e-06	0.00242621	Physiology	6.02056
Otu38_Anaerococcus	HairColor	5.74e-05	0.0190088	Physiology	3.96274
Otu37_Gardnerella	HairGray	1.78e-08	2.09e-05	Aging	10.6805
Otu44_Veillonellaceae	HairGray	0	0	Aging	13.0783
Otu48_iners	HairGray	1.78e-08	2.09e-05	Aging	10.6805
Otu49_Prevotella	HairGray	0	0	Aging	13.0783
Otu53_Granulicatella	HairGray	0	0	Aging	13.0783
Otu79_nanceiensis	HairGray	1.59e-05	0.00535185	Aging	5.22992
Otu11_Aerococcus	HairGray	7.33e-05	0.0191505	Aging	3.95532
Otu115_Prevotella	HairGray	1.43e-07	8.4e-05	Aging	9.36012
Otu35_campestris	SkinProtect	2.87e-08	2.25e-05	Lifestyle	10.6132
Otu38_Anaerococcus	Smoker	7.2e-05	0.0212283	Health	3.85232
Otu3_Corynebacterium	VAFPAF	2.64e-05	0.00775655	Physiology	4.85895
Otu3_Corynebacterium	VAPAF	2.64e-05	0.00775655	Physiology	4.85895

## Sheet: Table S1G
Table S1G. OTUs on scalp significantly associated with subject variables, based on HAllA analysis
OTU	variable	p.value	q.value	category	logq
Otu1_Staphylococcus	Ethnicity_F	0	0	Demographics	14.2463
Otu7_Anaerococcus	Ethnicity_F	0	0	Demographics	14.2463
Otu19_Corynebacterium	Gender	1.03e-06	0.000786474	Demographics	7.14712
Otu26_Chryseobacterium	Age	9.58e-06	0.00702214	Demographics	4.95859
Otu37_Gardnerella	Ethnicity_F	5.69e-09	6.5e-06	Demographics	11.8484
Otu4_Corynebacterium	FaceDaily	2.22e-08	4.6e-05	Lifestyle	9.97284
Otu77_geniculata	VAPAF	0	0	Physiology	14.2463

## Sheet: Table S1H
Table S1H. OTUs on forearm significantly associated with subject variables, based on HAllA analysis
OTU	variable	p.value	q.value	category	logq
Otu294_ovatus	Age	3.5e-05	0.00820458	Demographics	4.80306
Otu352_Blautia	Age	0.000120343	0.018362	Demographics	3.99747
Otu52_subterranea	BMIScore	2.43e-06	0.000674284	Anthropometrics	7.30186
Otu291_Facklamia	BMIScore	5e-05	0.00907979	Anthropometrics	4.7017
Otu131_Prevotella	Caffeine	0.000104152	0.0186699	Lifestyle	3.98084
Otu35_campestris	Cleanser	0.000105156	0.0186699	Lifestyle	3.98084
Otu46_Sphingomonas	Cleanser	5.44e-05	0.00953919	Lifestyle	4.65235
Otu18_tannerae	Cleanser	0	0	Lifestyle	36.3107
Otu14_Corynebacterium	Cleanser	0.000123187	0.021228	Lifestyle	3.85244
Otu6_Neisseriaceae	Ethnicity_F	0	0	Demographics	36.3107
Otu26_Chryseobacterium	Ethnicity_F	0	0	Demographics	36.3107
Otu34_Dietzia	Ethnicity_F	0.000126854	0.0185834	Demographics	3.98549
Otu35_campestris	Ethnicity_F	3.69e-05	0.00830793	Demographics	4.79055
Otu37_Gardnerella	Ethnicity_F	1.5e-06	0.000486871	Demographics	7.62751
Otu46_Sphingomonas	Ethnicity_F	1.36e-05	0.00325954	Demographics	5.72617
Otu47_aminovorans	Ethnicity_F	5.96e-06	0.00153134	Demographics	6.48161
Otu76_Sphingomonas	Ethnicity_F	5.96e-06	0.00153134	Demographics	6.48161
Otu89_Corynebacterium	Ethnicity_F	1.25e-05	0.00332089	Demographics	5.70752
Otu11_Aerococcus	Ethnicity_F	0	0	Demographics	36.3107
Otu18_tannerae	Ethnicity_F	2.88e-06	0.000819154	Demographics	7.10724
Otu113_Chryseobacterium	Ethnicity_F	0	0	Demographics	36.3107
Otu122_Sneathia	Ethnicity_F	1.5e-06	0.000486871	Demographics	7.62751
Otu125_Prevotella	Ethnicity_F	4.07e-05	0.00883227	Demographics	4.72934
Otu129_vaginae	Ethnicity_F	1.5e-06	0.000486871	Demographics	7.62751
Otu136_Staphylococcaceae	Ethnicity_F	2.02e-05	0.00513376	Demographics	5.27192
Otu14_Corynebacterium	Ethnicity_F	0	0	Demographics	36.3107
Otu141_Megasphaera	Ethnicity_F	1.5e-06	0.000486871	Demographics	7.62751
Otu142_endodontalis	Ethnicity_F	2.88e-06	0.000819154	Demographics	7.10724
Otu143_Parvimonas	Ethnicity_F	0	0	Demographics	36.3107
Otu149_Wautersiella	Ethnicity_F	0	0	Demographics	36.3107
Otu156_fascians	Ethnicity_F	4.69e-05	0.00980595	Demographics	4.62477
Otu168_magnetotacticum	Ethnicity_F	6.75e-05	0.011283	Demographics	4.48446
Otu172_Prevotella	Ethnicity_F	9.29e-09	3.43e-06	Demographics	12.583
Otu193_Blautia	Ethnicity_F	4.85e-07	0.000154463	Demographics	8.77556
Otu196_Exiguobacterium	Ethnicity_F	6.26e-05	0.0118236	Demographics	4.43766
Otu21_Corynebacterium	Ethnicity_F	0	0	Demographics	36.3107
Otu216_paucivorans	Ethnicity_F	2.02e-05	0.00513376	Demographics	5.27192
Otu219_Moryella	Ethnicity_F	0	0	Demographics	36.3107
Otu235_Gallicola	Ethnicity_F	0	0	Demographics	36.3107
Otu241_Peptoniphilus	Ethnicity_F	1.71e-05	0.00399492	Demographics	5.52273
Otu275_Micrococcaceae	Ethnicity_F	2.02e-05	0.00513376	Demographics	5.27192
Otu285_Mycobacterium	Ethnicity_F	3.1e-05	0.00643676	Demographics	5.04573
Otu288_Dialister	Ethnicity_F	6.09e-05	0.0118236	Demographics	4.43766
Otu291_Facklamia	Ethnicity_F	2.02e-05	0.00513376	Demographics	5.27192
Otu33_Peptoniphilus	Ethnicity_F	3.12e-05	0.00643676	Demographics	5.04573
Otu321_Rubellimicrobium	Ethnicity_F	0.000132096	0.0187619	Demographics	3.97593
Otu346_Bradyrhizobiaceae	Ethnicity_F	0.000128692	0.0185834	Demographics	3.98549
Otu441_Clostridium	Ethnicity_F	2.63e-07	8.93e-05	Demographics	9.32351
Otu455_Kaistobacter	Ethnicity_F	1.12e-06	0.000347631	Demographics	7.96437
Otu148_orale	Exercise	1.99e-06	0.000613351	Health	7.39657
Otu24_Anaerococcus	FaceDaily	3.03e-05	0.00643676	Lifestyle	5.04573
Otu38_Anaerococcus	FaceDaily	3.03e-05	0.00643676	Lifestyle	5.04573
Otu111_Facklamia	FaceDaily	3.03e-05	0.00643676	Lifestyle	5.04573
Otu289_Lactobacillus	FaceDaily	0.000128855	0.0215703	Lifestyle	3.83644
Otu8_Corynebacterium	Gender	9.44e-09	3.43e-06	Demographics	12.583
Otu9_Acinetobacter	Gender	4.17e-07	0.00013666	Demographics	8.89801
Otu15_Peptoniphilus	Gender	4.54e-05	0.00853709	Demographics	4.76333
Otu42_Anaerococcus	Gender	4.54e-05	0.00853709	Demographics	4.76333
Otu43_Corynebacterium	Gender	7.36e-11	2.98e-08	Demographics	17.3288
Otu71_Prevotella	Gender	6.49e-07	0.000213558	Demographics	8.4516
Otu78_Dialister	Gender	0	0	Demographics	36.3107
Otu185_Corynebacterium	Gender	0	0	Demographics	36.3107
Otu22_Corynebacterium	Gender	0.000133657	0.0187619	Demographics	3.97593
Otu212_Peptostreptococcus	Gender	0	0	Demographics	36.3107
Otu291_Facklamia	Gender	1.26e-10	4.93e-08	Demographics	16.8253
Otu6_Neisseriaceae	HairColor	0	0	Physiology	36.3107
Otu26_Chryseobacterium	HairColor	0	0	Physiology	36.3107
Otu35_campestris	HairColor	3.69e-05	0.00830793	Physiology	4.79055
Otu37_Gardnerella	HairColor	1.5e-06	0.000486871	Physiology	7.62751
Otu47_aminovorans	HairColor	0	0	Physiology	36.3107
Otu76_Sphingomonas	HairColor	0	0	Physiology	36.3107
Otu89_Corynebacterium	HairColor	1.25e-05	0.00332089	Physiology	5.70752
Otu11_Aerococcus	HairColor	0	0	Physiology	36.3107
Otu18_tannerae	HairColor	2.88e-06	0.000819154	Physiology	7.10724
Otu113_Chryseobacterium	HairColor	0	0	Physiology	36.3107
Otu122_Sneathia	HairColor	1.5e-06	0.000486871	Physiology	7.62751
Otu125_Prevotella	HairColor	4.07e-05	0.00883227	Physiology	4.72934
Otu129_vaginae	HairColor	1.5e-06	0.000486871	Physiology	7.62751
Otu136_Staphylococcaceae	HairColor	2.02e-05	0.00513376	Physiology	5.27192
Otu14_Corynebacterium	HairColor	0	0	Physiology	36.3107
Otu141_Megasphaera	HairColor	1.5e-06	0.000486871	Physiology	7.62751
Otu142_endodontalis	HairColor	2.88e-06	0.000819154	Physiology	7.10724
Otu143_Parvimonas	HairColor	0	0	Physiology	36.3107
Otu149_Wautersiella	HairColor	0	0	Physiology	36.3107
Otu156_fascians	HairColor	4.69e-05	0.00980595	Physiology	4.62477
Otu196_Exiguobacterium	HairColor	6.26e-05	0.0118236	Physiology	4.43766
Otu21_Corynebacterium	HairColor	0	0	Physiology	36.3107
Otu216_paucivorans	HairColor	2.02e-05	0.00513376	Physiology	5.27192
Otu219_Moryella	HairColor	0	0	Physiology	36.3107
Otu235_Gallicola	HairColor	0	0	Physiology	36.3107
Otu275_Micrococcaceae	HairColor	2.02e-05	0.00513376	Physiology	5.27192
Otu288_Dialister	HairColor	6.09e-05	0.0118236	Physiology	4.43766
Otu291_Facklamia	HairColor	2.02e-05	0.00513376	Physiology	5.27192
Otu44_Veillonellaceae	HairGray	0.000150244	0.0205424	Aging	3.88526
Otu49_Prevotella	HairGray	0.000150244	0.0205424	Aging	3.88526
Otu53_Granulicatella	HairGray	0.000150244	0.0205424	Aging	3.88526
Otu144_Porphyromonas	HairGray	1.88e-05	0.00429868	Aging	5.44945
Otu213_Actinomyces	OralAntibiotic	1.96e-11	7.19e-09	Medication	18.7506
Otu234_Fusobacterium	PetCat	2.94e-06	0.000819154	Lifestyle	7.10724
Otu82_Moraxella	PetDog	0	0	Lifestyle	36.3107
Otu226_trehalosi	PetDog	0	0	Lifestyle	36.3107
Otu316_Neisseriaceae	PetDog	0	0	Lifestyle	36.3107
Otu234_Fusobacterium	Pets_Cat_s_CATA	2.94e-06	0.000819154	Lifestyle	7.10724
Otu82_Moraxella	Pets_Dog_s_CATA	0	0	Lifestyle	36.3107
Otu196_Exiguobacterium	Pets_Dog_s_CATA	8.66e-05	0.0142485	Lifestyle	4.2511
Otu226_trehalosi	Pets_Dog_s_CATA	0	0	Lifestyle	36.3107
Otu316_Neisseriaceae	Pets_Dog_s_CATA	0	0	Lifestyle	36.3107
Otu4_Corynebacterium	SkinProtect	0	0	Lifestyle	36.3107
Otu122_Sneathia	SkinProtect	1.99e-06	0.000567522	Lifestyle	7.47423
Otu129_vaginae	SkinProtect	0.000104769	0.0162806	Lifestyle	4.11778
Otu136_Staphylococcaceae	SkinProtect	3.72e-18	1.7e-15	Lifestyle	33.9128
Otu14_Corynebacterium	SkinProtect	0	0	Lifestyle	36.3107
Otu141_Megasphaera	SkinProtect	0.000104769	0.0162806	Lifestyle	4.11778
Otu274_Mogibacteriaceae	SkinProtect	0	0	Lifestyle	36.3107
Otu45_Corynebacterium	Sleep	1.87e-08	6.45e-06	Lifestyle	11.9514
Otu136_Staphylococcaceae	Sleep	2.81e-05	0.00685904	Lifestyle	4.98219
Otu161_faecis	Sleep	0	0	Lifestyle	36.3107
Otu216_paucivorans	Sleep	2.81e-05	0.00685904	Lifestyle	4.98219
Otu275_Micrococcaceae	Sleep	2.81e-05	0.00685904	Lifestyle	4.98219
Otu291_Facklamia	Sleep	2.81e-05	0.00685904	Lifestyle	4.98219
Otu133_Rhodobacter	Stressful_Stress_Hedonic	5.11e-05	0.0103226	Health	4.57342
Otu163_Anaerococcus	TopicalAntibiotic	9.8e-05	0.0158742	Medication	4.14306
Otu213_Actinomyces	TopicalAntibiotic	1.96e-11	7.19e-09	Medication	18.7506
Otu3_Corynebacterium	VAPAF	1.58e-14	6.95e-12	Physiology	25.6923
Otu37_Gardnerella	VAPAF	4.29e-05	0.00821028	Physiology	4.80237
Otu187_Bacteroides	VASAF	0	0	Aging	36.3107
Otu193_Blautia	VASAF	0	0	Aging	36.3107
Otu294_ovatus	VASAF	3.5e-05	0.00820458	Aging	4.80306
Otu294_ovatus	VAWAF	3.5e-05	0.00820458	Aging	4.80306
Otu216_paucivorans	Vitamins_Multivitamin_Usage	7.98e-07	0.000254542	Lifestyle	8.27604
Otu275_Micrococcaceae	Vitamins_Multivitamin_Usage	7.98e-07	0.000254542	Lifestyle	8.27604
Otu339_Dermabacter	Weight	8.87e-06	0.00222455	Anthropometrics	6.1082
